# Supplementary material for: Genome-wide identification and expression analysis of the ADH gene family in Artemisia annua L. under UV-B stress
Source: Front Plant Sci. 2025 Mar 19;16:1533225. doi: 10.3389/fpls.2025.1533225 (PMC11961895; doi:10.3389/fpls.2025.1533225)
Supplement: Supplementary file 1 [file Table1.xlsx]

## Sheet: Supplementary Table 1
Supplementary Table 1 The primers used in this study
Gene name	Forward primers (5'-3')	Reverse primers (5'-3')	Note
Aar4B_1T00497.1	CATTGGAGTTTGGTTCAAGGAG	TGCTCGCACACAACATCTT	A. argyi ADH1-like PCR Amplification Experiment
Positive	CGGTGTCATCACTTGTAAAGC	GCACACAACATCTTGATCCTAAC	A. argyi ADH1-like PCR Amplification Experiment
AanADH6	TGGTGAATGTGGACAATGCT	CGGTTCTGGCAATGGACAT	qPCR
AanADH7
AanADH8	ATTAGAGGAGCATCCAGGATAATC	GTGGTTATCATCTCGGTGTCTC	qPCR
AanADH21	GCGTGAAGGTGTTGGTGAAG	GCAGCATATTCCACTGGTGTATC	qPCR
AanADH26	CATGACAAGCCGATCCAAGAG	ACCAACAAGAACAGCCACAC	qPCR
AanADH30	TTGCTCAAGAGTCTAGGTGCTAAT	GTCCGACACAATCATAGACAACG	qPCR
AanADH33	GTTGGTGTGGTGACAGAAGTAG	ATAAGTGGCAATCTGCTTAGGAC	qPCR
AanADH34	ATCATTGCTTACGTGTGTGTAG	AGAGGTGAAAGCACTCCTG	qPCR
AanADH35	AGAACGACAAGAGACCAAGATG	CTACCTACTTCTGTCACCACAC	qPCR
AanADH36	GGCTAGGTCATGTTGCTGTC	CGAGACTGTGTCAATTATTCCATC	qPCR
AanADH37			qPCR
AanADH41	ATGTTACCGTCATTAGCACCTC	CTGTGTCCAATATGAAGTCAAGTG	qPCR
AanADH44	AGAGGATTATCGGTGTTGATGTG	GCATAGGCTTCATGGACTAGG	qPCR
AanADH45
AanADH49
AanADH46	TGTTGACCTTCCGTTCTTCTG	TCATCAAGTTGTAGCTCCTTATCC	qPCR
AanADH47	TTGGAACGACAGTTGCTATC	GCAGTTACGAGAGTTGACAA	qPCR
AanUVR8	TAACTGTCAAAATGGTTGCTGCTGG	AAGGAACAAGGTGGTCCCTAAAATC	qPCR
AanHY5	AGGTGCTACTAGCTCTTTGGC	CAACTGACCCGATTTCTCTAC	qPCR
β-actin	TCCTAGCAAGGATGCTCCCA	AGGAGCAAGGCAGTTGGTTG	qPCR

## Sheet: Supplementary Table 2
Supplementary Table 2 The basic information about the ADH genes in A. annua LQ-9 haplotype 0
Gene name	Gene ID	Pep length (aa)	Subfamily	Exon number	MW (kDa)	PI	GRAVY	Subcellular location
AanADH1	chr1g00024871	379	MDR-ADH	7	40.61	7.07	0.101	Cytoplasm.
AanADH2	chr1g00085281	358	MDR-ADH	5	39.03	5.5	-0.025	Cytoplasm.
AanADH3	chr1g00136801	352	MDR-ADH	5	38.51	5.83	0.03	Cytoplasm.
AanADH4	chr2g00231951	325	MDR-ADH	6	34.56	7.6	0.039	Cytoplasm.
AanADH5	chr2g00263641	357	MDR-ADH	5	38.36	6.63	0.089	Cytoplasm.
AanADH6	chr2g00285631	378	MDR-ADH	7	40.38	7.09	0.14	Cytoplasm.
AanADH7	chr3g00436621	378	MDR-ADH	7	40.48	6.78	0.15	Cytoplasm.
AanADH8	chr3g00440161	385	MDR-ADH	9	41.49	7.03	0.048	Cytoplasm.
AanADH9	chr3g00542771	360	MDR-ADH	5	39.11	6.06	-0.061	Cytoplasm.
AanADH10	chr3g00548051	382	MDR-ADH	5	40.78	7.68	0.122	Cytoplasm.
AanADH11	chr3g00549651	349	MDR-ADH	6	37.04	9.11	0.315	Cytoplasm.
AanADH12	chr3g00549691	348	MDR-ADH	6	37.05	9.03	0.236	Cytoplasm.
AanADH13	chr3g00556271	372	MDR-ADH	5	40.36	6.37	0.151	Cytoplasm.
AanADH14	chr3g00560221	359	MDR-ADH	5	38.73	5.7	0.079	Cytoplasm.
AanADH15	chr3g00560231	359	MDR-ADH	5	38.73	5.7	0.079	Cytoplasm.
AanADH16	chr3g00560251	359	MDR-ADH	5	38.54	5.58	0.082	Cytoplasm.
AanADH17	chr3g00561621	326	MDR-ADH	5	35.11	6.09	-0.01	Cytoplasm.
AanADH18	chr4g00678381	635	LDR-ADH	18	68.39	9.18	0.11	Cytoplasm.
AanADH19	chr4g00679541	387	MDR-ADH	5	42.32	6.02	0.005	Cytoplasm.
AanADH20	chr4g00718671	378	MDR-ADH	9	40.52	6.33	0.026	Cytoplasm./ Mitochondrion.
AanADH21	chr4g00737731	376	MDR-ADH	10	40.91	8.89	-0.067	Mitochondrion.
AanADH22	chr4g00737741	373	MDR-ADH	10	40.44	8.77	-0.106	Mitochondrion.
AanADH23	chr5g00855681	380	MDR-ADH	9	41.21	6.1	0.002	Cytoplasm.
AanADH24	chr5g00855691	380	MDR-ADH	9	41.21	6.8	0.005	Cytoplasm.
AanADH25	chr5g00855701	455	MDR-ADH	11	49.85	7.88	-0.188	Cytoplasm.
AanADH26	chr5g00855711	381	MDR-ADH	9	41.28	5.86	-0.078	Cytoplasm.
AanADH27	chr5g00870221	394	MDR-ADH	7	42.82	6.19	0.046	Cytoplasm.
AanADH28	chr5g00887121a	422	MDR-ADH	8	45.26	8.73	0.008	Cytoplasm.
AanADH29	chr5g00887151	425	MDR-ADH	8	45.72	8.63	0.013	Cytoplasm.
AanADH30	chr5g00896301	233	SDR-ADH	4	25.25	4.66	-0.041	Chloroplast.
AanADH31	chr6g00965751	396	MDR-ADH	10	43.23	5.91	-0.15	Cytoplasm.
AanADH32	chr6g01018891	330	MDR-ADH	9	35.06	6.66	0.087	Cytoplasm.
AanADH33	chr7g01177081	360	MDR-ADH	4	38.77	6.01	-0.071	Cytoplasm.
AanADH34	chr7g01177101	379	MDR-ADH	4	40.82	6.31	-0.042	Cytoplasm.
AanADH35	chr7g01177111	363	MDR-ADH	5	39.05	6.18	0.022	Cytoplasm.
AanADH36	chr7g01177121	360	MDR-ADH	5	38.61	6.27	0.074	Cytoplasm.
AanADH37	chr7g01177181	360	MDR-ADH	5	38.6	6.27	0.057	Cytoplasm.
AanADH38	chr7g01177681	383	MDR-ADH	7	41.05	5.72	0.105	Cytoplasm.
AanADH39	chr7g01177691	378	MDR-ADH	7	40.52	6.02	0.104	Cytoplasm.
AanADH40	chr7g01177711	384	MDR-ADH	7	41.59	6.31	0.109	Cytoplasm.
AanADH41	chr7g01214761	383	MDR-ADH	6	41.92	8.37	-0.046	Cytoplasm.
AanADH42	Super-Scaffold_100038g01431711	355	MDR-ADH	7	38.76	6.45	-0.128	Cytoplasm.
AanADH43	Super-Scaffold_100110g01454941	360	MDR-ADH	6	39.26	6.5	-0.076	Cytoplasm.
AanADH44	unctg_1428g01534951	387	MDR-ADH	10	42.31	6.52	0.04	Cytoplasm.
AanADH45	unctg_2449g01601631	387	MDR-ADH	10	42.31	6.52	0.04	Cytoplasm.
AanADH46	unctg_2709g01574011	387	MDR-ADH	10	42.01	5.86	0.06	Cytoplasm.
AanADH47	unctg_2709g01574021	387	MDR-ADH	10	42.23	5.6	0.003	Cytoplasm.
AanADH48	unctg_2910g01496111	355	MDR-ADH	7	38.76	6.45	-0.128	Cytoplasm.
AanADH49	unctg_3376g01513531	387	MDR-ADH	10	42.31	6.52	0.04	Cytoplasm.

## Sheet: Supplementary Table 3
Supplementary Table 3 Analysis of Duplication, Ka/Ks Ratios, and Divergence Times for AanADH gene pairs.
Gene pairs		Duplication types	Identity (%)	Gene alignment coverage (%)	Ka	Ks	Ka/Ks	Divergence time(MYA)
1	AanADH10-AanADH18	WGD	73.394	73.394	0.179998	1.54365	0.116605	83.8476
2	AanADH27-AanADH31	WGD	72.821	72.821	0.184	2.26516	0.0812305	123.039
3	AanADH11-AanADH12	TD	76.301	74.406	0.142189	0.526223	0.270208	28.5832
4	AanADH14-AanADH15	TD	100	74.142	0	0	NaN	0
5	AanADH14-AanADH16	TD	96.1	73.879	0.0177288	0.177893	0.0996597	9.66276
6	AanADH15-AanADH16	TD	96.1	85.475	0.0177288	0.177893	0.0996597	9.66276
7	AanADH21-AanADH22	TD	81.183	98.942	0.111871	0.668645	0.167309	36.3193
8	AanADH23-AanADH24	TD	98.421	77.309	0.00691648	0.125375	0.0551662	6.8101
9	AanADH23-AanADH25	TD	97.082	76.253	0.0183791	0.235591	0.0780128	12.7968
10	AanADH23-AanADH26	TD	85.791	75.989	0.106351	1.84002	0.0577989	99.9456
11	AanADH24-AanADH25	TD	96.552	70.241	0.0207572	0.2448	0.0847924	13.297
12	AanADH24-AanADH26	TD	86.327	77.045	0.103201	1.97574	0.0522339	107.318
13	AanADH25-AanADH26	TD	84.45	75.989	0.112462	2.00525	0.0560839	108.921
14	AanADH28-AanADH29	TD	94.614	75.726	0.0175821	0.0906052	0.194051	4.92147
15	AanADH33-AanADH34	TD	96.667	80.278	0.0166691	0.0618496	0.26951	3.35953
16	AanADH33-AanADH35	TD	74.788	80	0.159556	0.638496	0.249893	34.6817
17	AanADH33-AanADH36	TD	84.123	76.257	0.109508	0.727582	0.15051	39.5206
18	AanADH33-AanADH37	TD	83.844	76.257	0.110903	0.698888	0.158685	37.962
19	AanADH34-AanADH35	TD	73.938	70.255	0.166236	0.679638	0.244596	36.9164
20	AanADH34-AanADH36	TD	83.565	86.29	0.107703	0.75878	0.141942	41.2152
21	AanADH34-AanADH37	TD	83.565	84.946	0.108623	0.732317	0.148328	39.7778
22	AanADH35-AanADH36	TD	75.766	84.677	0.147394	0.799931	0.184259	43.4504
23	AanADH35-AanADH37	TD	75.766	84.656	0.148105	0.817757	0.181111	44.4187
24	AanADH36-AanADH37	TD	99.167	90	0.00369838	0.0463767	0.0797467	2.51908
25	AanADH38-AanADH39	TD	97.884	100	0.00920787	0.0234547	0.392581	1.27401
26	AanADH38-AanADH40	TD	92.167	100	0.0363883	0.108574	0.335148	5.89748
27	AanADH39-AanADH40	TD	92.328	100	0.035742	0.109472	0.326493	5.94629
28	AanADH46-AanADH47	TD	79.07	85.53	0.118309	0.601213	0.196784	32.6565
29	AanADH1-AanADH38	DSD	74.406	99.2153	0.156981	1.03719	0.151353	56.3377
30	AanADH1-AanADH39	DSD	74.142	99.8681	0.159884	1.06518	0.150101	57.8582
31	AanADH1-AanADH40	DSD	73.879	99.0868	0.162969	1.0946	0.148886	59.456
32	AanADH2-AanADH19	DSD	85.475	96.2532	0.0892458	1.18132	0.0755478	64.1665
33	AanADH6-AanADH7	DSD	98.942	100	0.00461895	0.0268571	0.171983	1.45882
34	AanADH6-AanADH13	DSD	77.309	99.0844	0.144376	0.790151	0.18272	42.9192
35	AanADH6-AanADH38	DSD	76.253	99.7354	0.14937	0.71187	0.209827	38.6672
36	AanADH6-AanADH39	DSD	75.989	98.9563	0.153187	0.703826	0.217649	38.2302
37	AanADH6-AanADH40	DSD	70.241	98.4063	0.155661	0.767441	0.202832	41.6857
38	AanADH7-AanADH38	DSD	77.045	99.0844	0.149306	0.74372	0.200756	40.3972
39	AanADH7-AanADH39	DSD	75.989	99.7354	0.153122	0.735277	0.208251	39.9386
40	AanADH7-AanADH40	DSD	75.726	98.9563	0.154888	0.78531	0.197231	42.6563
41	AanADH9-AanADH33	DSD	80.278	99.4444	0.148391	1.06597	0.139207	57.9011
42	AanADH9-AanADH34	DSD	80	96.9518	0.143816	1.06334	0.135249	57.7583
43	AanADH9-AanADH35	DSD	76.257	97.6504	0.190201	1.12794	0.168627	61.267
44	AanADH9-AanADH36	DSD	76.257	100	0.11406	1.11742	0.102075	60.6957
45	AanADH9-AanADH37	DSD	70.255	100	0.110484	1.09406	0.100985	59.4267
46	AanADH13-AanADH38	DSD	86.29	98.0341	0.0220915	0.0777839	0.284011	4.22505
47	AanADH13-AanADH39	DSD	84.946	98.673	0.0287148	0.0826207	0.347549	4.48777
48	AanADH13-AanADH40	DSD	84.677	97.9083	0.031384	0.0777543	0.40363	4.22344
49	AanADH20-AanADH32	DSD	84.656	106.421	0.0133813	0.0757319	0.176692	4.11359
50	AanADH41-AanADH43	DSD	90	96.9974	0.0535235	0.402754	0.132894	21.8767
51	AanADH42-AanADH48	DSD	100	100	0	0.0121296	0	0.658855
52	AanADH44-AanADH45	DSD	100	100	0	0	NaN	0
53	AanADH44-AanADH46	DSD	100	100	0.0855673	0.615975	0.138914	33.4584
54	AanADH44-AanADH47	DSD	85.53	100	0.143183	0.67651	0.21165	36.7465
55	AanADH44-AanADH49	DSD	76.486	100	0	0	NaN	0
56	AanADH45-AanADH46	DSD	100	100	0.0855673	0.615975	0.138914	33.4584
57	AanADH45-AanADH47	DSD	85.53	100	0.143183	0.67651	0.21165	36.7465
58	AanADH45-AanADH49	DSD	76.486	100	0	0	NaN	0
59	AanADH46-AanADH49	DSD	85.53	100	0.0855673	0.615975	0.138914	33.4584
60	AanADH47-AanADH49	DSD	76.486	100	0.143183	0.67651	0.21165	36.7465

## Sheet: Supplementary Table 4
Supplementary Table 4 Statistic of RNA-seq data
Sample	Read number	Total data (Gb)	GC content (%)	Q20 (%)	Q30 (%)
UV-0h-1	29365151	4.40477	43.41	98.8	96.755
UV-0h-2	27895706	4.18436	43.36	98.745	96.575
UV-0h-3	29522874	4.42843	43.32	98.62	96.2
UV-2h-1	31855253	4.77829	43.4	98.995	96.595
UV-2h-2	44688703	6.70331	43.525	99.215	97.33
UV-2h-3	30305931	4.54589	43.38	99.17	97.16
UV-4h-1	37355679	5.60335	43.695	99.205	97.315
UV-4h-2	33124342	4.96865	43.655	99.09	97.005
UV-4h-3	28490936	4.27364	43.33	98.945	96.485

## Sheet: Supplementary Table 5
Supplementary Table 5 AanADH Gene Module in WGCNA Analysis
Gene name	Module
AanADH1	green
AanADH2	darkseagreen4
AanADH3	blue
AanADH4	turquoise
AanADH5	turquoise
AanADH6	greenyellow
AanADH7	greenyellow
AanADH8	brown
AanADH9	brown
AanADH10	turquoise
AanADH11	brown
AanADH12	blue
AanADH13	turquoise
AanADH14	black
AanADH15	black
AanADH16	brown
AanADH17	yellow
AanADH18	brown
AanADH19	brown
AanADH20	yellow
AanADH21	greenyellow
AanADH22	turquoise
AanADH23	turquoise
AanADH24	magenta
AanADH25	turquoise
AanADH26	yellow
AanADH27	blue
AanADH28	red
AanADH29	red
AanADH30	tan
AanADH31	green
AanADH32	blue
AanADH33	blue
AanADH34	blue
AanADH35	magenta
AanADH36	yellow
AanADH37	yellow
AanADH38	blue
AanADH39	turquoise
AanADH40	pink
AanADH41	greenyellow
AanADH42	turquoise
AanADH43	turquoise
AanADH44	turquoise
AanADH45	turquoise
AanADH46	yellow
AanADH47	tan
AanADH48	turquoise
AanADH49	turquoise
